# Supplementary material for: Smoothed Body Composition Percentiles Curves for Mexican Children Aged 6 to 12 Years
Source: Children (Basel). 2017 Dec 20;4(12):112. doi: 10.3390/children4120112 (PMC5742757; doi:10.3390/children4120112)
Supplement: Supplementary file 1 [file children-04-00112-s001.zip]

Archive with 6 entries (6 files):
- Figure S1.TIF
- Table S1.TIF
- Table S2.TIF
- Table S3.TIF
- Table S4.TIF
- Table S5.TIF
